# Supplementary material for: When Scarcity Meets Sustainability: Consumer Preferences for Recycled Products
Source: Behav Sci (Basel). 2026 Apr 29;16(5):673. doi: 10.3390/bs16050673 (PMC13203598; doi:10.3390/bs16050673)
Supplement: Supplementary file 1 [file behavsci-16-00673-s001.zip]

Archive with 1 entries (1 files):
- behavsci-4151857-supplementary.pdf
